# Supplementary material for: Real-Time Monitoring of Doxorubicin Release from Hybrid Nanoporous Anodic Alumina Structures
Source: Sensors (Basel). 2021 Nov 24;21(23):7819. doi: 10.3390/s21237819 (PMC8659439; doi:10.3390/s21237819)
Supplement: Supplementary file 1 [file sensors-21-07819-s001.zip]

Archive with 1 entries (1 files):
- sensors-1467625-supplementary.pdf
